# Supplementary material for: Efficacy and Safety of Domperidone in Combination with Proton Pump Inhibitors in Gastroesophageal Reflux Disease: A Systematic Review and Meta-Analysis of Randomised Controlled Trials
Source: J Clin Med. 2022 Sep 7;11(18):5268. doi: 10.3390/jcm11185268 (PMC9505562; doi:10.3390/jcm11185268)
Supplement: Supplementary file 1 [file jcm-11-05268-s001.zip]

Archive with 1 entries (1 files):
- jcm-1745577-supplementary.pdf
